# Supplementary material for: Fire Is Associated With Positive Shifts in Bumble Bee ( Bombus vosnesenskii ) Body Size and Bee Abundance in the Southern Sierra Nevada Mountains
Source: Ecol Evol. 2025 Apr 7;15(4):e70821. doi: 10.1002/ece3.70821 (PMC11974454; doi:10.1002/ece3.70821)
Supplement: Supplementary file 2 — Data S2. [file ECE3-15-e70821-s002.csv]

Site	Group	Vegetation	Type	Elevation	Abundance.Bumblebee	Abundance.Honeybee	Flora.Cover.Percentual	Flora.Cover.Rate	Floral.Patch.Quality	Richness	Flora.Cover.Percentual.VisitBB	Flora.Cover.Rate.BB	Floral.Patch.Quality.BB	Richness.Visit.BB
5	A- Meadow	Meadow	Burned	~ 6000 ft	100	3	100	6	High intensity	5	81	5	High intensity	4
11	B - Forest	Forest	Burned	~ 6500 ft	100	0	82	5	High intensity	7	18	3	Medium intensity	3
18	C - Forest	Forest	Burned	~ 7000 ft	37	0	75	4	Medium intensity	10	33	3	Medium intensity	6
9	D - Meadow	Meadow	Burned	~ 7500 ft	50	3	70	4	Medium intensity	9	65	4	Medium intensity	7
14	A- Meadow	Meadow	Unburned	~ 7700 ft	11	30	85	5	High intensity	6	80	5	High intensity	7
17	B - Forest	Forest	Unburned	~ 6500 ft	25	1	66	3	Medium intensity	8	61	4	Medium intensity	5
2	C - Forest	Forest	Unburned	~ 7000 ft	100	2	80	5	High intensity	6	80	5	High intensity	6
6	D - Meadow	Meadow	Unburned	~ 7500 ft	50	50	87	5	High intensity	4	87	5	High intensity	4
